# Supplementary material for: Comprehensive Genomic Analysis and Expression Profiling of Phospholipase C Gene Family during Abiotic Stresses and Development in Rice
Source: PLoS One. 2013 Apr 30;8(4):e62494. doi: 10.1371/journal.pone.0062494 (PMC3640072; doi:10.1371/journal.pone.0062494)
Supplement: Table S2 — Microarray expression data for OsPLCs during development. (XLSX) [file pone.0062494.s006.xlsx]

## Sheet: Sheet1
Table S2: Microarray expression data for OsPLCs during reproductive development. Average GCRMA values are given for all the developmental stages
	Probe Set ID	RGAP Locus	Gene	Leaf	Root	Seedling	P1	P2	P3	P4	P5	P6	S1	S2	S3	S4	S5
PI-PLC
1	Os.8107.1.S1_at	LOC_Os07g49330.1	OsPLC1	719.347	864.381	622.23	135.359	175.237	271.441	371.516	763.122	543.679	385.573	555.991	585.082	451.88	427.405
2	OsAffx.25128.1.S1_at	LOC_Os03g18010.1	OsPLC2	4.89856	4.83946	4.87443	4.88592	4.88592	4.88648	4.90014	4.88327	4.97861	4.88592	4.88592	4.88467	4.88279	4.88592
3	Os.8202.1.S1_at	LOC_Os12g37560.1	OsPLC3	199.392	393.537	173.79	566.141	382.752	379.823	478.773	184.82	160.952	214.043	172.41	255.849	133.832	51.7013
4	Os.2243.1.S1_a_at	LOC_Os05g03610.1	OsPLC4	86.8975	940.466	637.278	77.3614	104.448	169.082	188.769	243.08	31.1751	60.4854	20.5112	8.79186	8.28214	8.11186
NPC
1	Os.5082.1.S1_a_at	LOC_Os03g61130.1	OsNPC1	4542.48	3710.51	2161.33	1284.45	968.412	1389.8	1396.1	2713.1	2441.78	4624.51	4022.76	4426.89	4675.23	2855.63
2	Os.49135.1.S1_at	LOC_Os01g72520.1	OsNPC2	113.394	469.014	125.695	269.329	289.724	615.242	817.795	278.662	480.547	722.194	826.545	397.151	652.098	860.101
3	OsAffx.31359.1.S1_x_at	LOC_Os11g38050.1	OsNPC3	4.88592	5.75193	4.88592	4.88592	4.88592	4.88592	4.88592	5.04068	4.8858	4.8844	4.88392	4.88787	6.09529	5.33696
4	OsAffx.25809.1.S1_at	LOC_Os03g63580.1	OsNPC4	7.71242	9.29572	6.38115	5.96351	6.68254	5.60237	7.07847	6.38705	8.99806	11.2192	26.3079	45.2746	78.3082	24.3901
5	Os.33296.1.S1_at	LOC_Os01g01190.1	OsNPC5	7.33917	33.272	18.2373	50.491	191.454	129.687	122.604	87.4187	47.3479	76.1593	92.6751	64.7254	10.0781	8.71988
