# Supplementary material for: Comprehensive Genomic Analysis and Expression Profiling of Phospholipase C Gene Family during Abiotic Stresses and Development in Rice
Source: PLoS One. 2013 Apr 30;8(4):e62494. doi: 10.1371/journal.pone.0062494 (PMC3640072; doi:10.1371/journal.pone.0062494)
Supplement: Table S3 — Gene duplication exhibited by Arabidopsis PLC gene family. (XLSX) [file pone.0062494.s007.xlsx]

## Sheet: Sheet1
Table S3: Gene duplication exhibited by Arabidopsis PLC gene family
				Tandemly duplicated Partner
	TAIR Locus ID	Gene	Chromosome	TAIR Locus ID	Gene
PI-PLC
	AT5G58670.1	ATPLC1	5	AT5G58700.1	ATPLC4
				AT5G58690.1	ATPLC5
	AT3G08510.1	ATPLC2	3
	AT4G38530.1	ATPLC3	4
	AT3G47290.1	ATPLC8	3	AT3G47220.1	ATPLC9
NPC
	AT1G07230.1	NPC1	1
	AT2G26870.1	NPC2	2
	AT3G03520.1	NPC3	3	AT3G03530.1	NPC4
				AT3G03540.1	NPC5
	AT3G48610.1	NPC6	3
