# Supplementary material for: Comprehensive Genomic Analysis and Expression Profiling of Phospholipase C Gene Family during Abiotic Stresses and Development in Rice
Source: PLoS One. 2013 Apr 30;8(4):e62494. doi: 10.1371/journal.pone.0062494 (PMC3640072; doi:10.1371/journal.pone.0062494)
Supplement: Table S4 — List of primers used for real time RT-PCR expression analysis of OsPLCs. (XLSX) [file pone.0062494.s008.xlsx]

## Sheet: Sheet1
Table S4: List of primers used for real time PCR expression analysis of OsPLCs
Primer	Sequence
OsPLC1F	5'TCTCATGCGCTTCGAGTTTG3'
OsPLC1R	5'CGATGCGGCGAGAAAGAA3'
OsPLC2F	5'ACG CAA AGG TGG GCA TTG3'
OsPLC2R	5'CCA CGG CTT TCG TCT TCT G3'
OsPLC3F	5'CCCAAATTTCAGCAGGAAACA3'
OsPLC3R	5'GCCAGCGTGGATGGTGAT3'
OsPLC4F	5'CGC GCA TTA CGT CTT CGA A3'
OsPLC4R	5'TGC TGC AAC CAT CCG AAC T3'
OsNPC1F	5'GCT GGC AGG ATT GCT CTA AGA3'
OsNPC1R	5'AGG CCT CAT GGT GAC CAA AG3'
OsNPC2F	5'CGATCTGCCACAGGATTTCC3'
OsNPC2R	5'CACGACACTCTCAAACGTTCCA3'
OsNPC3F	5'CCA AGC TGT GCG GTT GCT3'
OsNPC3R	5'TTC ATG GAT GCT CTC GAT CCT3'
OsNPC4F	5'TGG TGC TGG TGA TGG AGA AC3'
OsNPC4R	5'TCT CCG GGT TGA GAG ACT TCA3'
OsNPC5F	5'GAGGCGAGCCGTCAAAAG3'
OsNPC5R	5'GTCGTTTGCACCTAAGCGTTT3'
