# Supplementary material for: Comprehensive Genomic Analysis and Expression Profiling of Phospholipase C Gene Family during Abiotic Stresses and Development in Rice
Source: PLoS One. 2013 Apr 30;8(4):e62494. doi: 10.1371/journal.pone.0062494 (PMC3640072; doi:10.1371/journal.pone.0062494)
Supplement: Table S5 — List of primers used for cloning of OsPLCs for sub-cellular localization. (XLSX) [file pone.0062494.s009.xlsx]

## Sheet: Sheet1
Table S5:List of primers used for cloning of OsPLCs for subcellular localization
Primer	Sequence
OsPLC1F	5' CACCATGGGCACGTACAAGTGCTG 3'
OsPLC1R	5' TTCAAACTCGAAGCGCATGAGAAGC 3'
OsPLC4F	5' CACCATGACGACGTACAGGGTGTG 3'
OsPLC4R	5' GGTGAAGTCGAAGCGCATGAG 3'
OsNPC1F	5' CACCATGGCGGGCGGGGGAGGTAG 3'
OsNPC1R	5' GAGTTCAGATGATAAATCAGAGGACGG 3'
OsNPC3F	5' CACCATGGCGGGCAAGATCAAGA 3'
OsNPC3R	5' CGACGCATTGAAGCATGGGAA 3'
